# Supplementary material for: Has COVID-19 Changed the Lifestyle and Dietary Habits in the Spanish Population after Confinement?
Source: Foods. 2021 Oct 14;10(10):2443. doi: 10.3390/foods10102443 (PMC8535706; doi:10.3390/foods10102443)
Supplement: Supplementary file 1 [file foods-10-02443-s001.zip]

Archive with 1 entries (1 files):
- foods-1415896-Supplementary.pdf
